# Supplementary material for: Parsonage–Turner Syndrome following COVID-19 Vaccination: A Systematic Review
Source: Vaccines (Basel). 2024 Mar 14;12(3):306. doi: 10.3390/vaccines12030306 (PMC10975425; doi:10.3390/vaccines12030306)
Supplement: Supplementary file 1 [file vaccines-12-00306-s001.zip]

Archive with 3 entries (3 files):
- Table S1. Characteristics of the included studies.xlsx
- Table S2. Clinical characteristics of PTS patients.pdf
- Table S3. Causality assessment.pdf
