# Supplementary material for: Parsonage–Turner Syndrome following COVID-19 Vaccination: A Systematic Review
Source: Vaccines (Basel). 2024 Mar 14;12(3):306. doi: 10.3390/vaccines12030306 (PMC10975425; doi:10.3390/vaccines12030306)
Supplement: Supplementary file 1 [file vaccines-12-00306-s001.zip › Table S1. Characteristics of the included studies.xlsx]

## Sheet: Sheet1
Study	Country	Type of study	Number of cases	Age	Gender	Immunological status (conditions with immunosuppression - including previous COVID-19)	Comorbidities, medication, risk factors	Vaccine used	Onset	Parsonage Turner syndrome manifestation	Time between vaccination and neurological symptoms	Parsonage Turner syndrome diagnosis	Paraclinical findings - general	Other imaging: X ray/CT/MRI	Neurological imaging	Neurophysiological investigations	Anatomopathological examination (autopsy / biopsy)	General treatment	Parsonage Turner treatment	Evolution/ outcome	Assumed mechanism	Notes	Uni/bilateral	Motor deficit	Sensory loss	Paresthesia	Amiotrophy	Pain	Pain Severity	Onset Timing (Day/Night)	Location of Pain	Sleep (disturbed or not)	Mechanical Sensitivity	Time between Pain and Other PT Symptoms	Duration of pain
Amjad 2022	USA	Case report	1	78	Male	N/R	Coronary artery disease, non-smoker	BNT162b2	Sudden, with non exertional, constant chest pain for one hour and new onset of bilateral hand weakness for 3 days	Bilateral hand weakness, significant weakness in right-hand grip and wrist flexion (MRC = 3). There were no other motor deficits, upper motor neuron signs, bulbar weakness, or sensory deficits.	3 weeks after second dose, which was administered 21 days after the first dose	Clinical, MRI, nerve conduction studies, EMG	Diagnostic workup for the underlying diabetes mellitus, infections (CMV, Epstein-Barr virus, HIV, mycoplasma, Lyme disease), or other autoimmune diseases (antinuclear antibody, rheumatoid factor, Sjögren syndrome A (Ro) or Sjögren syndrome B (La), antineutrophil cytoplasmic antibody) was negative.	N/A	MRI brain, cervical spine, and thoracic spine done with and without contrast: no demyelination, fracture deformity, traumatic subluxation, or compressive myelopathy.	Nerve conduction studies: brachial plexopathy on the left side of the lower trunk, bilateral median neuropathies at the wrist, and ulnar sensory neuropathy. Needle electromyography: decreased motor unit recruitment in the bilateral first dorsal interosseous and right deltoid, biceps, and triceps muscles.	N/A	N/A	Oral prednisone (40mg/d); occupational therapy	Significant improvement in pain, with a slight recovery from the weakness.	Various aspects such as genetic, environmental, and immunological predisposition may play a role in developing the syndrome. Most cases arise from an autoimmune response (infectious or environmental triggers) that initiates inflammation of selected peripheral nerves by lymphocytic infiltrates, causing axonal degeneration and leading to their constriction	Bilateral PTS	Bilateral, motor and sensory	Yes	No	No	No	Yes	N/R	N/R	Chest pain	N/R	N/R	N/R	1 hour
Balloy 2021	France	Case report	1	63	Male	N/R	Diabetes mellitus	AZD1222 in the left deltoid	Acute left shoulder pain	Acute left shoulder pain. The pain was severe, restricted to the left deltoid region (w3), lasting for about 3-4 days. One week later (w4), he developed left shoulder abduction weakness (MRC 1/5) and left arm external rotation defect, respectively related to supraspinatus and infraspinatus motor deficit, with no passive movement limitation. Later: amyotrophy of the infraspinatus fossa and dynamic…	Three weeks after fisrt dose	Clinical, MRI, nerve conduction studies, EMG	N/R	N/A	MRI (w 6): Short TI Inversion Recovery (STIR) hypersignal in the homolateral supraspinatus and infraspinatus muscles that evoked muscle edema.	Electrodiagnostic (EDX) examination (w6): acute denervation in both left upper trapezius and anterior serratus muscles affirming spinal and long thoracic nerve injury in addition to suprascapular nerve lesion. Needle examination (w8, two months after onset): acute denervation pattern in the left infraspinatus and supraspinatus muscles, respectively total and with early reinnervation signs, consis…	N/A	N/A	Physical therapy	N/R. The patient received the second injection of the COVID-19 vaccination (AZD1222) with no additional side effect.	It is unclear whether it is related to molecular mimicry, small vessel vasculitis secondary to the cytokine release, hypercoagulable state, auto immunity, direct effect of the virus, or several of these mechanisms combined	Ipsilateral PTS	Unilateral, motor	Yes	No	No	Yes	Yes	Severe	N/R	Shoulder (left)	N/R	N/R	1w	3-4 days
Bernheimer 2022	USA	Case report	1	42	Female	N/R	N/R	mRNA-1273, second dose	Severe left shoulder pain and paresthesia (w3)	Severe left shoulder pain and paresthesia radiating down the left upper extremity (w3). D2: diminished grip because of pain, but no proximal upper limb weakness. D10: cutaneous allodynia, fasciculations in the left upper extremity, left medial scapular winging with forward elevation of the left arm and push against resistance. Strength of internal rotation, external rotation, and abduction of the…	3 weeks after second dose	Clinical, MRI (shoulder, cervical spine), nerve conduction studies, EMG	N/R	N/A	MRI (cervical spine, D7): disk bulges between the fifth and sixth cervical vertebral and between the sixth and seventh cervical vertebrae, without nerve root compromise. MRI (shoulder D7): normal.	EMG and nerve conduction studies (2 months, w8): evidence of a subacute left upper trunk brachial plexopathy.	N/A	N/A	Prednisone (20 mg/d), gabapentin (3 x 100 mg/d), physical therapy.	After 2 months (8w): the pain was manageable; no residual objective motor deficit, although she still reported mild limitation using the left upper extremity.	N/R	Left long thoracic nerve.	Unilateral, motor, sensory	Yes	No	Yes	Yes	Yes	Severe	Night	Shoulder (left), left upper limb	N/R	Yes	< 10 days	up to 2 months
Cabona 2022	Italy	Case report. Meeting abstract	1	45	N/R	N/R	N/R	N/R, anti-COVID-19 vaccine (left shoulder)	Pain localised to the left shoulder, site of the vaccine inoculation	Pain localised to the left shoulder, site of the vaccine inoculation and initially thought to be connected to it, with subsequent irradiation to the entire left upper limb. Hypotrophy of the left shoulder and arm muscles with associated weakness, hyporeflexia, and mild hypoesthesia and dysesthesia in the shoulder region and in the lateral face of the arm.	Unclear. A few days after receiving the anti-COVID19 vaccine	Clinical, MRI, EDX, Ultrsound	N/R	N/A	Ultrasound and MRI: enlargement of the brachial posterior cord with a swollen axillary and musculocutaneous nerves in which an hourglass morphology and typical features of multifocal torsion neuropathy was detected. Follow-up ultrasound and MRI (after a clinical worsening): extension of these findings to the brachial plexus divisions proximally and to the radial nerve and its posterior interosseo…	EDX: denervation signs in the dorsal interosseous muscle, brachial bicep, brachial triceps and left deltoid	N/A	N/A	N/R	Worsening due to torsion neuropathy.	The pathophysiological mechanism leading from hourglass-like constrictions to nerve entwinement is not clear although it could be the natural consequence of such constrictions. At the basis of this process it is not possible to exclude a physical component linked to mechanical torsion by rolling of the fascicles during movements. For this reason, in all cases of PTS, we want to focus on the impor…	Torsional neuropathy associated with PTS. Ipsilateral PTS	Unilateral motor and sensory	Yes	Yes	No	Yes	Yes	N/R	N/R	Shoulder (left), upper limb (left)	N/R	N/R	N/R	N/R
Cascio 2022	USA	Case report. Meeting abstract	1	35	Female	N/R	Left humerus osteosarcoma s/p resection with hemiarthroplasty at age 15	COVID-19 Moderna (first dose, right shoulder)	Left shoulder pain one day after receiving the first COVID-19 Moderna vaccine dose in her right deltoid	Left shoulder pain. Tenderness to palpation throughout the left shoulder, with left upper extremity weakness.	1 day after first dose	Clinical, CT (shoulder), Rx (shoulder)	Mild leukocytosis (10.68). Thrombocytopenia (451).	N/A	Rx (shoulder, D1, D3): no acute pathology. CT (shoulder): unremarkable	N/A	N/A	N/A	Medrol dosepak, Percocet (an opioid pain reliever - oxycodone, and a non-opioid pain reliever - acetaminophen). Cyclobenzaprine. Prednisone taper, Gabapentin.	The pain and weakness improved over a 1-month.	PTS is hypothesized to be an immune process. It is unclear the role if the patient’s prior left humeral hemiarthroplasty played in the PTS development	Contralateral PTS	Unilateral motor.	Yes	No	No	No	Yes	Severe	N/R	Shoulder (left), upper limb (left)	N/R	Yes	N/R	Improvement in 1 month
Cassart 2023	Spain	Case report	1	15	Male	None	None. No previous vaccine reactions.	BNT162b2 (Comirnaty, Pfizer-BioNTech), 2nd dose. 1st dose: 3 weeks before the 2nd dose.	Hypoesthesia in the left shoulder after 1st dose. Weakness and acute pain at 3 weeks after 2nd dose	1 week after onset: Reduced range of motion for left shoulder flexion and abduction because of weakness and pain. He had full flexion and extension of thewrist and fingers as well as hand interosseous muscles. The pain was partially controlled after placing the arm in a sling together with oral NSAIDs. After 2weeks of treatment (3 weeks after onset) the pain improved, but severe paresis in the le…	3 weeks after 2nd dose	MRI (cervical spine, shoulder), electrophysiological study	N/A	N/A	MRI (cervical spine and left shoulder, 2 weeks after the onset of symptoms): normal.	Electrophysiological study (4 weeks after the onset): severe axonal loss of the left axillar nerve with fibrillation and positive spontaneous waves in the deltoid muscle, suggesting a severe acute denervation. 6 months follow-up: a slight spontaneous electrical activity with polyphasic elements, along with focal axonal loss in the deltoid muscle. The presence of abundant polyphasic elements of re…	N/A	N/A	NSAIDs (2 weeks). Rehabilitation.	After 2weeks of NSAIDs (3 weeks after onset), the pain improved, but severe paresis in the left shoulder,mainly in the elevation and abduction involving the deltoid, and also in the infraspinatus muscle, along with hypoesthesia in the lateral aspect of the shoulder, after the distribution of the axillary nerve, still persisted. 6 months follow-up: the patient recovered a full shoulder range of mo…	Immune-mediated inflammatory reaction against the affected nerve	PTS. Hypoesthesia in the left shoulder after 1st dose. Weakness and pain at 3 weeks after 2nd dose. Rechallenge (2nd dose): aggravation of symptoms.	Unilateral, motor and sensory	Yes	Yes	No	Yes	Yes	N/R	N/R	Shoulder	N/R	N/R	Concomitant	Unclear
Chen 2022	USA	Case report. Meeting abstract	1	18	Male	N/R	None	N/R, COVID-19 vaccine (two doses - 1 months and 2d prior, in the left shoulder)	Two days after the 2nd dose, he woke up with 8/10 painin the right shoulder and displayed right scapular protrusion.	Right shoulder pain. Right trapezius atrophy, right scapula lateral winging, dyskinesis of right scapulothoracic motion. Right shoulder shrug strength was 4/5, but upper extremity strength otherwise remained 5/5 bilaterally. Pain (8/10)	2 days after the 2nd dose	Clinical, Electrodiagnostic studies	N/R	N/A	N/A	Electrodiagnostic studies (1 month after symptom onset): acute spinal accessory nerve lesion with ongoing denervation potentials in the superior portion of the mid trapezius muscle	N/A	N/A	N/R	One month after onset, the pain resolved, but he had residual right shoulder shrug weakness and right trapezius atrophy.	N/R	Contralateral PTS, right spinal accessory nerve	Unilateral motor	Yes	No	No	Yes	Yes	Severe	Night	Shoulder (right)	N/R	N/R	Concomitant	1 month
Chua 2022	USA	Case Report	1	64	Male	N/R	Hypertension. Hyperlipidemia.	mRNA-1273; ModernaTX (2nd dose, left shoulder)). The 1st dose (left deltoid) was followed by transient malaise and fatigue. After the 2nd dose: mild shoulder soreness and transient rigors in the first 12–24 h at the injection site.	2 w after 2nd dose: intense, unremitting left shoulder girdle pain with associated muscle tenderness that was not relieved with conservative measures such as stretching, heat, or antiinflammatories (ibuprofen 800 mg Q.I.D.).	2 w postvaccination: intense, unremitting left shoulder girdle pain with associated muscle tenderness that was not relieved with conservative measures, including AINS. A week thereafter: decreased strength and dexterity in the left hand with difficulty opening bottle caps and manipulating small instruments. Within the next few days, he also noted sensory loss with paresthesia and hypoesthesia in …	2 w	Clincal, MRI (brachial plexus), EMG, NCS	N/A	N/A	MRI (left brachial plexus): increased short-TI inversion recovery (STIR) signal and increased T2-weighted signal, with mild T1 postcontrast enhancement of the medial left scalene muscles along the inferior brachial plexus consistent with inflammatory changes and intramuscular edema.	EMG and NCS (3 weeks after his initial symptom onset): the right median and right radial sensory nerve action potentials (SNAPs) (unaffected side) had low amplitude, but these were considered to be incidental and related to known prior trauma to that hand. The left median SNAPs were normal, including the lateral and medial antebrachial cutaneous sensory nerves. The left median abductor pollicis b…	N/A	N/A	Ibuprofen (800mg/d) without improvement. Prednisone (80 mg/day for 3 dfollowed by a rapid taper of 20 mg decrease per day to off).	Over the course of the next month, there was gradual improvement in finger sensation and strength with near complete resolution by 4 months.	A postulated mechanism of the development of PTS after COVID-19 vaccination could be related to a reactive inflammator response.	Ipsilateral PTS	Unilateral motor and sensory	Yes	Yes	Yes	No	Yes	Severe	N/R	Shoulder (left)	N/R	Yes	1 w	Unclear, up to 4 months
Civardi 2022	Italy	Case report	1	50	Female	N/R	None	SARS-CoV-2 BNT162b2, 1st dose, 2d prior	Sudden onset of severe pain in the left shoulder (D2). D11: she complained again of severe pain in the left arm, more pronounced on the shoulder and elbow.	Sudden onset severe pain in the left shoulder (D2). D3: the pain moved to the right shoulder then disappeared. D11: she complained again of severe pain in her left arm, more pronounced on the shoulder and elbow. The sensation was diminished to light touch throughout the right C5 dermatome. Weakness in the right biceps brachii (MRC 3/5). Decreased left biceps brachii tendon reflex.	2d or 11d?	Clinical, MRI (cervical spine), EMG, NCS	Blood tests: unremarkable, in particular: Herpes simplex 1–2 and Varicella zoster viral immunoglobulin M titers, C-reactive protein, creatine kinase levels, liver enzymes, serum and urine electrophoresis with immunofixation, serum-free light chains, HIV antibody, Lyme antibody, sedimentation rate, rheumatoid factor, antinuclear antibody, extractable nuclear antigen panel/screen, antineutrophil cy…	N/A	MRI of the cervical spine (D11): normal.	D23 from vacination: EMG and NCS: the motor NCS were in the normal range, while there was a decrease in the recruitment pattern in the left biceps brachii at the needle examinations. NCS (D24): absence of the sensory nerve action potential (SNAP) for the left lateral antebrachial cutaneous sensory nerve and the compound motor action potential (CMAP) at the biceps brachii was absent. 3+fibrillatio…	N/A	N/A	Prednisone (oral, 25 mg/d). Pregabalin (up to 400 mg/d). Occupational therapy	Significant improvement in pain and slight improvement of strength.	Post-vaccine PTS with isolated musculocutaneous nerve involvement.	PTS with isolated musculocutaneous nerve involvement	Unilateral, motor and sensory	Yes	Yes	No	No	Yes	Severe	N/R	Left arm, more pronounced on the shoulder and elbow	N/R	N/R	Concomitant	N/R
Coffman 2021	USA	Case Report	1	66	Female	N/R	N/R	BNT162b2 (2nd dose, right shoulder, 0d)	D0: shoulder pain and weakness after vaccination, which worsened	D0: shoulder pain and weakness after vaccination, which worsened. 2 weeks after vaccination: soreness in the entire right arm down to her hand, particularly in the small fingers, including slight numbness in the 4th and 5th finger. Right medial winging of the scapula and weakness and pain with forward elevation of the shoulder.	0d	Clinical, EMG	N/R	X ray (shoulder): no bony abnormalities.	N/A	EMG (3 months): mild chronic neuropathic changes in the serratus anterior muscle, suggestive of mild right long thoracic nerve neuropathy	N/A	N/A	Physical therapy	1 month: pain had resolved, but scapular winging and decreased range of motion compared with contralateral persisted. 2 months: she had continued winging and dysfunction, but was back to her normal sports activities. The American Shoulder and Elbow Surgeons score, which was used to indicate her difficulty of performing tasks of everyday living, showed only difficulty with lifting heavy objects an…	The mechanism for PTS remains unknown at this time, but it seems to be triggered by autoimmune inflammatory event	Ipsilateral PTS, right long thoracic nerve neuropathy	Unilateral motor and sensory	Yes	No	Yes	Yes	Yes	Severe	N/R	Shoulder (right)	N/R	Yes	0d	1 month
Crespo Burillo 2021	Spain	Case Report	1	38	Male	N/R	Coeliac disease	Vaxzevria (Astrazeneca), 4d prior	D4: intense pain in the left shoulder, radiating to the scapular region and arm; pain persisted during rest and was exacerbated by movement.	D4: intense pain in the left shoulder, radiating to the scapular region and arm; pain persisted during rest and was exacerbated by movement. Functional weakness due to pain; preserved stretch reflexes. No motor or sensory deficit.	4d	Clinical, MRI (shoulder, cervical), CT (chest), EMG, NCS	N/R	Chest CT: left diaphragm paralysis with mild left basilar atelectasis.	MRI (cervical spine): normal. MRI (shoulder): mild left subacromial tendinopathy.	NCS (left upper limb): reduced amplitude of action potentials in the axillary, musculocutaneous, median, and radial nerves. EMG: fibrillations and positive waves in the extensor digitorum communis, abductor digiti minimi, first dorsal interosseous, and abductor pollicis brevis muscles.	N/A	N/A	Single 500-mg dose of iv methylprednisolone followed by prednisone (60 mg/day for 10 days, with the dosage subsequently reduced by 10 mg every 3 days, until the treatment was fully suspended). Nocturnal continuous positive airway pressure.	Pain improved and symptoms resolved at 2 weeks. Approximately 40 days after vaccination, he was able to practice sport for the first time, reporting significant dyspnoea with effort.	Immune-mediated damage to the brachial plexus, probably facilitated by disruption of the blood-nerve barrier due to compression and stretching of the plexus. Vaccines may trigger the proinflammatory response.	PTS involving all 3 trunks of the left brachial plexus, including phrenic nerve paralysis	Unilateral motor	No	No	No	No	Yes	Severe	N/R	Shoulder, radiating to the scapular region and arm (left).	N/R	Yes	N/A	2 weeks
Diazsegarra 2022	USA	Case Report	1	35	Female	N/R	No history of neurologic diseases or allergies; denied recent trauma or infection	PfizerBioNtech (9d prior, right shoulder)	D9: New-onset painless left-arm weakness, numbness, and paresthesias	D9: painless left-arm weakness, numbness, and paresthesias. Left upper extremity decreased antigravity strength in the deltoid, supraspinatus, biceps brachii, triceps brachii, extensor carpi radialis, extensor digitorum communis, extensor indicis proprius, flexor digitorum superficialis, and flexor digitorum profundus. Left-arm light touch sensation was decreased in the lateral antebrachial cutan…	9d	Clinical, CT (cervical spine), NCS	Serologic evaluation (C-reactive protein, erythrocyte sedimentation rate, antinuclear antibody, rheumatoid factor, Lyme antibodies, and angiotensin-converting enzyme): negative. COVID-19 IgG and IgM antibodies: positive.	N/A	CT (cervical spine): mild degenerative changes without foraminal narrowing	Electrodiagnostic evaluation (6 weeks after onset): axonal and demyelinating brachial plexopathy, primarily involving the upper trunk. NCS: normal, except for decreased amplitude, prolonged latency, and decreased conduction velocity of the left LAC sensory nerve action potential. Peripheral nerves with C5-C6 root contributions showed neuropathic changes and active denervation, including dorsal sc…	N/A	N/A	High-dose prednisone	6 weeks after symptom onset: significant strength improvement and resolved numbness and paresthesias.	Immune-mediated inflammatory reaction against the brachial plexus nerve fibers in a genetically predisposed individual	Controlateral PTS, without pain	Unilateral, motor and sensory	Yes	Yes	Yes	Yes	No	N/A	N/R	N/A	N/A	N/A	N/A	N/A
Dovgan 2022	USA	Case report. Meeting abstract	1	63	Male	N/R	No recent viral illnesses, gastrointestinal symptoms, or prior right shoulder pain. Concomitant Guillain-Barré Syndrome	Viral vector COVID-19 vaccine (8d prior)	D8: low back and left thigh pain. D9: severe right shoulder pain	D9: severe right shoulder pain. Pain, weakness, and sensory changes gradually involved all four extremities. Debilitating right shoulder weakness and limited ROM. Signigcant atrophy of the right deltoid, infraspinatus, and supraspinatus muscles.	9d	Clinical, EMG, MRI (right shoulder, cervical spine, lumbar spine)	Campylobacter jejuni: negative. Lumbar puncture: suggestive for GBS	Right shoulder ultrasound for guided glenohumeral joint corticosteroid injection	MRI (cervical and lumbar spine): mild degenerative changes without stenosis or neuroforaminal impingement. MRI (right shoulder): no abnormality.	Repeat electrodiagnostic study (after 6 months): evidence of a right PTS in addition to the GBS in recovery.	N/A	5-day course of IVIG	Ultrasound-guided glenohumeral jointcorticosteroid injection	The extremity pain gradually resolved but right shoulder weakness remained.The patient was discharged home with outpatient therapy after four weeks of IPR	N/R	PTS with GBS	Unclear. Unilateral motor?	Yes	Yes	Yes	Yes	Yes	Severe	N/R	Shoulder and upper limb (right)	N/R	N/R	N/R	N/R
Igbokwe2022	USA	Case report. Meeting abstract	1	52	Female	N/R	None.	N/R, COVID-19 vaccine (1week prior)	Sudden onset of severe pain in the left trapezius and shoulder (1w after vaccination). The pain started shortly after a new workout regimen which involved using the "dead lift" technique.	Severe pain in her left trapezius (1w after vaccination). The pain persisted for approximately 10 days (improved minimally after taking ibuprofen but had noticeable pain reduction after taking a short course of oral steroids). 5 weeks after vaccination: actively, she only had 30˚s of forward flexion and abduction. Passively, she had full range of motion in forward flexion, abduction, internal and…	1w	Clinical, MRI (cervical spine, brachial plexus), needle EMG.	N/R	N/A	MRI (cervical spine): mild, multilevel degenerative changes. MRI (brachial plexus, 4w after onset): no significant abnormalities.	Needle EMG (4w after onset): severe, acute, left upper trunk brachial plexopathy with predominant involvement of the suprascapular, axillary and musculocutaneous nerves and minimal neurogenic recruitment.	N/A	N/A	Physical therapy. Ibuprofen. Short course of oral steroids.	The pain persisted for approximately 10 d (improved minimally after taking ibuprofen but had noticeable pain reduction after taking a short course of oral steroids). Clinically demonstrated improvement, although slow. At 3-month follow up: repeat EMG still showed significantly reduced neurogenic recruitment, but signs of active reinnervation.	N/R		Unilateral motor	Yes	No	No	No	Yes	N/R	N/R	Trapezius and shoulder (left)	N/R	N/R	N/R	10d
Flikkema 2021	USA	Case Report	1	43	Male	N/R	None	Pfizer-BioNTech (1st dose, right shoulder, 2d prior)	D2: severe right shoulder pain	D2: severe right shoulder pain. D4: awoke with complete paralysis, paresthesia, and swelling to his entire right upper extremity. D5: significant nonpitting edema throughout the right upper extremity. Tenderness to palpation diffusely to the right shoulder. Full passive range of motion to the shoulder, elbow, wrist, and digits of the hand, but no active range of motion to these joints. The streng…	2d	Clinical, CT (neck), MRI (brain, shoulder, brachial plexus)	N/R	Venous Doppler duplex ultrasound, arterial doppler ultrasound, and computed tomography arteriogram with contrast (CTA) of the upper extremity and neck: negative for deep venous thromboembolism, vascular malformation, or vascular pathology of any type. No bony pathology, degenerative changes, or central or foraminal stenosis seen on CTA of the neck. X ray (shoulder): normal.	CT (neck): unremarkable. MRI (brain): normal. MRI (shoulder): diffuse edema throughout the muscles of the shoulder girdle. MRI (brachial plexus): thickened, edematous appearance of the nerve roots and trunks distal to the scalene muscles primarily involving the C5-7 nerve roots consistent with PTS	N/A	N/A	N/A	Analgesia and IV steroids	Analgesia and IV steroids was initiated with mild improvement in pain	It is unlikely that the vaccines, themselves, are the cause, rather it is the body’s response to the vaccine causing an abnormal immune-mediated response acting on the brachial plexus	Ipsilateral PTS	Unilateral motor and sensory	Yes	Yes	Yes	No	Yes	Severe	N/R	Shoulder (right)	N/R	Yes	2d	N/R
Fukahori 2023	Japan	Case report	1	14	Female	None	No recent trauma, preceding illness, or family history of neuralgic amyotrophy.	BNT162b2 (the left deltoid), 2nd dose. Transient fever after the 1st dose.	Acute-onset sharp pain in the left posterior region of the neck.	Acute-onset sharp pain in the left posterior region of the neck (2d after 2nd dose). 4d after the 2nd dose: the painwas relieved; however, she developed weakness in the left upper extremity. At 1 month after onset: flaccid paresis of the entire left arm, without obvious muscle atrophy. The left-hand grip strength, which was 27 kg when measured a few months prior during her regular Kendo club acti…	2d after 2nd dose	MRI (brain, cervical spine, brachial plexus), electrophysiological study	Blood tests: no abnormal findings except for anti-GM1 IgG, and IgM antibodies detected in the serum measured by ELISA. PCR for (SARS-CoV-2), NP swab: negative. Nucleocapsid antibody for SARSCoV-2 using a serum sample on admission was negative, demonstrating that she had not been infected with SARS-CoV-2 before, or at the time of, admission. CSF: normal.	N/A	MRI (with contrast of the brain, cervical spinal cord, and brachial plexus): swelling of the left axillary and subclavian lymph nodes	Electrophysiological studies (at 1 month): normal motor conduction velocity in the ulnar and median nerves; however, the F wave was rarely detected in the left median nerve	N/A	N/A	IVIG (400 mg/kg/ day, 3 days).	2 days after onset: the pain was relieved.1 month after onset: the symptoms had not improved. After 3 days of IVIG: significant improvement in muscle strength (the left-hand grip strength increased to 20 kg). 4 months after onset: the left-hand grip strength returned to 23 kg, close to the baseline; no problems for her daily activities.	Some studies have reported serum antiganglioside antibodies in patients with PTS; however, whether this is a cause or a consequence of neural damage remains unclear	Ipsilateral PTS.	Unilateral, motor and sensory	Yes	Yes	No	No	Yes	Severe	N/R	Posterior region of the neck (left)	N/R	N/R	2d	2d
Ishizuka 2023	Japan	Case report	1	45	Female	N/R	Unremarkable past history. She denied antecedent trauma	BNT162b2, 2nd dose	Severe stabbing pain in the entire left upper extremity.	D1 after vaccination: severe stabbing pain in the entireleft upper extremity. The pain resolved within 2 weeks, although she developed difficulty moving her left shoulder. Manual muscle testing showed weakness in the left deltoid muscle and supraspinatus muscle. Left winged scapula. No evidence of sensory disturbance. Tendon reflexes: normal in the extremities; pathological reflexes were negative.	1d	Clinical, EMG	N/R	N/A	N/A	EMG: left upper brachial plexopathy with acute axonal involvement and abundant acute denervation potentials, consistent with PTS.	N/A	N/A	Rehabilitation.	T symptoms resolved in 2 months after rehabilitation.	Reactive inflammatory response	PTS	Unilateral, motor	Yes	No	No	Yes	Yes	Severe	N/R	Entire upper limb (left)	N/R	N/R	< 2 weeks	Up to 2 weeks
Joe James 2022	India	Case Report	1	70	Female	N/R	N/R	ChAdOx1 nCoV-19 vaccine (Covishield), 1st dose, right arm, 2d prior	D2: pain over the right upper arm, shoulder, and neck.	D2 after vaccine: pain over the right upper arm, shoulder, and neck. The pain was severe, constant, and aching in nature, which kept her awake at night. D7 from onset: the pain reduced in severity, but she developed difficulty in abducting the right arm. There was no weakness of the elbow, hands, or other limbs. 1 month after the onset of symptoms: mild wasting of the right deltoid with hypotonia…	2d	Clinical, MRI (brachial plexus, cervical spine), NCS, EMG	RT- PCR for SARS-CoV-2: negative. ESR and C-reactive protein: normal. Antinuclear antibodies, antineutrophil cytoplasmic antibodies, rheumatoid factor, HIV and veneral disease research laboratory (VDRL): negative.	N/A	MRI (brachial plexus, cervical spine, with contrast) at 1month: atrophy of the right supraspinatus, infraspinatus, and subscapularis and hyperintensity involving the right deltoid, with normal brachial plexus and cervical spine	NCS: reduced compound muscle action potential amplitudes of the suprascapular nerve (recorded from supraspinatus and infraspinatus muscles) and axillary nerve (recorded from the deltoid), while stimulating the Erb’s point. EMG: 2 + fibrillations and positive sharp waves in the right deltoid consistent with active denervation.	N/A	N/A	Physical therapy	N/R	N/R	Ipsilateral PTS	Unilateral, motor and sensory	Yes	Yes	No	Yes	Yes	Severe	N/R	Upper arm, shoulder, and neck (right)	Yes	N/R	5d	N/R
Kang 2022	Korea	Case Report	1	63	Male	N/R	Hypertension. Hyperlipidemia. Smoker. Overweight. Aspirin, fimasartan, amlodipine, and rosuvastatin.	ChAdOx1 nCoV-19, 1st dose followed by dyspnea which improved over subsequent weeks. 2nd dose, 1week prior	After receiving the 1st dose: dyspnea which improved over subsequent weeks. Within a week following the 2nd dose: dyspnea at a degree worse than what he had experienced after the first dose. Simultaneously, he developed right shoulder pain radiating to the right arm.	Shoulder pain radiating to the right arm (after 1w). At 5weeks: dyspnea. Neurological examination did not reveal any motor or sensory deficits.	1w	Clinical, Rx (chest), CT (chest). Spirometry. Diaphragm ultrasonography. Electrophysiological studies.	Spirometry (w5): a restrictive pattern with a forced vital capacity (FVC) of 2.64 L (72% of the predicted value) and a forced expiratory volume in 1 second (FEV1) of 1.90 L (72%pred.). Spirometry (at 5 months from symptoms onset): in the supine position - FVC of 1.44 L (41%pred.) and FEV1 of 1.12 L (40%pred.), with a decrease of 42% and 40% respectively, compared to an FVC of 2.47 L (69%pred.) an…	Chest Rx: right hemidiaphragm elevation which was absent on a chest Rx taken one month before the second dose of vaccination. Chest CT (1 month after symptom's onset): elevated right hemidiaphragm.	N/R	Electrophysiological studies: reduced compound muscle action potential amplitude of the right axillary and musculocutaneous nerves, with normal medial, ulnar, and radial nerves.	N/A	Aspirin, fimasartan, amlodipine, rosuvastatin	Analgetics.	8 months after symptom onset: significant reduction in shoulder pain and slight improvement in dyspnea.	Interactions between environmental factors and individual susceptibility are important. Infections and immune-related factors including vaccinations have been reported to trigger neuralgic amyotrophy.	PTS with diaphragmatic dysfunction	Unilateral PTS, motor	Yes (diaphragm)	No	No	No	Yes	Severe	N/R	Shoulder, radiating to the arm (right)	N/R	N/R	Concomitant	Unclear (> 8m)
Kim 2021	Korea	Case Report	1	45	Female	N/R	None	AZD-1222 (AstraZeneca)(left shoulder, 2d prior). Despite taking acetaminophen, the patient developed myalgia immediately after vaccination, with no signs of paralysis or paresthesia.	D2 after vaccine: acute-onset left leg paralysis and paresthesia	D2: acute-onset left leg paralysis and paresthesia. Decreased strength against resistance in the left leg (MRC = 5), during hip flexion, extension, and abduction, knee extension, ankle dorsiflexion, long-toe extension, and ankle plantar flexion. Light-touch sensation: decreased in the left lateral femoral cutaneous, saphenous, and sural nerve distributions. Deep-tendon reflex in the left leg: nor…	2d	Clinical, NCS, EMG, MRI (lumbar spine, tigh, brain)	C-reactive protein, ESR, creatine kinase, antinuclear antibody, rheumatoid factor, anti-GM1 ganglioside antibodies: negative. HIV and Lyme disease: negative.	N/A	MRI (lumbar spine): a mildly protruded intervertebral disc at the L4 and L5 vertebral levels. MRI (brain): no abnormal lesions. 4 weeks follow-up: MRI (lumbar spine, with contrast): increased intensities in the left femoral and obturator nerves at the proximal site (T2 sequences). MRI (tigh): increased signal intensities with atrophic changes in the vastus medialis, rectus femoris, and vastus lat…	NCS (1 week after the onset of symptoms): normal and symmetrical. Needle EMG: decreased motor unit recruitment in the left leg muscles. After 1 month: Sensory NCS: decreased amplitude and prolonged latency in the left lateral femoral cutaneous and left saphenous sensory nerve action potentials, and decreased amplitude in left femoral compound motor action potential. Needle EMG: active denervation…	N/A	Acetaminophen	Rehabilitation. AINS. Prednisolone (50 mg/day for 5 days, tapered for another 6 days).	After prednisolone (introduced at 1 month follow-up visit): slight motor improvement, equivalent to 0.5 grade according MRC, in all her weakened muscles.	The vaccination is suspected to elicit an immune-mediated inflammatory response to the injected antigen, and this vaccine-triggered immune reaction may result in an NA attack involving the lumbosacral plexus.	PTS involving the lumbosacral plexus (L2, L3, L4)	Unilateral, motor and sensory	Yes	Yes	Yes	Yes	No	N/A	N/A	N/A	N/A	N/A	N/A	N/A
Koduri 2022	USA	Case report. Meeting abstract	1	78	Male	N/R	N/R	Moderna COVID-19 booster, 5d prior	D5: acute left-sided neck and shoulder pain upon awakening	D5 from vaccine: acute left-sided neck and shoulder pain. Severe weakness in left shoulder abduction and external rotation without sensory defcits.	5d	Clinical, NCS, EMG, MRI (cervical spine, shoulder)	N/R	N/A	MRI (cervical spine): multilevel degenerative changes including severe bilateral C5-C6 neural foraminal narrowing. MRI (shoulder): mild degenerative changes.	NCS (24 days after the onset): no signifcant abnormalities in the sensory and motor nerve conduction studies. Needle EMG: abnormal spontaneous activity in both the left infraspinatus and left deltoid with decreased recruitment of polyphasic motor unit action potentials in the left deltoid. The left mid/lowcervical paraspinals, and other left C5/C6 innervated muscles including the biceps, and brac…	N/A	N/A	Methylprednisolone (oral, 6 days)	24 days follow-up: the pain and weakness were improved by 50%.	N/R	Unilateral PTS	Unilateral motor	Yes	No	No	No	Yes	N/R	Night	Neck and shoulder (left)	N/R	N/R	Concomitant	Unclear. > 24d
Koh 2021	Singapore	Case series	Patient 1	50	Male	N/R	Unclear: no clinical or laboratory evidence of antecedent infections (e.g. respiratory and hepatitis), other triggers of NA or family history suggestive of hereditary NA	BNT162b2 vaccine, 1st dose, right shoulder, 25d prior	D25 after vaccine: acute onset right upper limb pain	D25: acute onset right upper limb pain followed by weakness and numbness of the arm and lateral forearm.	25 d after 1st dose	Clinical, NCS, EMG, MRI (brachial plexus, cervical spine)	RT-PCR for SARS-CoV-2: negative	N/A	MRI (brachial plexus): patchy oedema and enhancement of the right brachial plexus (trunks and divisions). Patchy oedema and enhancement of the right scalene muscles suggestive of subacute denervation. MRI (cervical spine): normal	NCS and EMG (10 and 31 days from symptom onset): normal.	N/A	N/A	Corticosteroids	7 weeks follow-up: improved with corticosteroids	Possible association between NA and mRNA vaccines may be extrapolated by: 1. Biological plausibility. 2. Latency	Ipsilateral PTS	Unilateral, motor	Yes	No	Yes	No	Yes	N/R	N/R	Upper limb (right)	N/R	N/R	N/R	N/R
Koh 2021			Patient 2	44	Male	N/R	Unclear: no clinical or laboratory evidence of antecedent infections (e.g. respiratory and hepatitis), other triggers of NA or family history suggestive of hereditary NA	BNT162b2 vaccine, 4d after the 2nd dose, 32d after the 1st dose, left shoulder).	D4 after vaccination: acute onset of neck and posterior shoulder pain (right)	D4: neck and posterior shoulder pain, followed by a right medial forearm and hand numbness, and hand weakness	4d after 2nd dose/ 32d after the 1st dose	Clinical, EMG, NCS, MRI (brachial plexus, cervical spine)	N/R	N/A	MRI (brachial plexus): mild oedema and enhancement of the right posterior scalene muscle, suggestive of subacute denervation. MRI (cervical spine): multilevel spondylosis with mild nerve impingement	NCS and EMG (at 15 and 42 days from onset): predominant lower trunk involvement of the brachial plexus.	N/A	N/A	No corticosteroids	8 weeks follow-up: significant improvement.	Possible association between NA and mRNA vaccines may be extrapolated by: 1. Biological plausibility. 2. Latency	Controlateral PTS	Unilateral motor and sensory	Yes	No	Yes	No	Yes	N/R	N/R	Neck and posterior shoulder (right)	N/R	N/R	N/R	N/R
Koh 2021			Patient 3	58	Male	N/R	Unclear: no clinical or laboratory evidence of antecedent infections (e.g. respiratory and hepatitis), other triggers of NA or family history suggestive of hereditary NA	mRNA-1273 vaccine, 2nd dose, left shoulder, 7d prior. The 1st dose was 35d prior	D7 after vaccination: acute onset shoulder and left upper limb pain	D7: acute onset shoulder and left upper limb pain, followed by predominantly distal hand weakness and numbness	7d after 2nd dose /35d after 1st dose	Clinical, NCS, EMG, MRI (brachial plexus, cervical spine)	RT-PCR for SARS-CoV-2: negative	N/A	MRI (cervical spine): multilevel spondylosis with mild nerve impingement	NCS and EMG performed 35 days from onset showed predominant lower trunk involvement of the brachial plexus.	N/A	N/A	Corticosteroids	5 weeks follow-up: improvement	Possible association between NA and mRNA vaccines may be extrapolated by: 1. Biological plausibility. 2. Latency	Ipsilateral PTS	Unilateral, motor and sensory	Yes	No	Yes	No	Yes	N/R	N/R	Shoulder and upper limb (left)	N/R	N/R	N/R	N/R
Lakkireddy 2022	India	Case Report	1	21	Male	9 w after 1st dose: significantly high titers of SARS -COV-2 IgG neutralizing antibodies; SARS CoV-2 IgM antibodies: negative.	None	AstraZeneca ChAdOx1 nCoV-19, left shoulder, 5w prior	Insidious onset of pain and a burning sensation in the right shoulder (1w after vaccination). Symptoms progressed from mild to severe in the next week.	1 week after vaccination: insidious onset pain and a burning sensation in the right shoulder. Symptoms progressed from mild to severe in the next week. 5 weeks following vaccination: significant wasting of deltoid with mild wasting of supraspinatus and infraspinatus muscle bulk with hyperalgesia over the area innervated by the axillary. The active range of motion of the right shoulder joint was l…	1w	Clinical, EMG, NCS, MRI (shoulder, brachial plexus, cervical spine)	Tzanck smear and histopathology examination of the lesions: plenty of epithelial cells and did not yield any organisms. Haemogram, ESR, and C-reactive protein: normal. A provisional diagnosis of acne vulgaris of the torso secondary to herbal medication/steroid usage was made.	N/A	Rx (right shoulder), MRI (cervical spine, shoulder, brachial plexus neurogram): no abnormality	NCS (right upper limb, 5w after vaccination): decreased compound motor action potential in the axillary and musculocutaneous nerve. NCS, EMG (10 w after vaccination): insignificant differences between the two sides suggesting early neurological recovery to be followed by the gradual recovery of muscle bulk	N/A	Topical benzoyl peroxide 2.5%, clindamycin ointment	Analgetics. Methylprednisolone (1g/day, 3 days)was administered for three days followed by deflazacort (12 mg 2/d for two weeks and 1/d for one week). Pregabalin 7(5 mg twice daily). Arm sling pouch splint. Massaging, bandaging.	NCS, EMG (10 w after vaccination): insignificant differences between the two sides suggesting early neurological recovery to be followed by the gradual recovery of muscle bulk.	N/R	Controlateral PTS	Unilateral, motor and sensory	Yes	No	Yes	Yes	Yes	Severe	N/R	Shoulder (right)	N/R	Yes	2w	N/R
Leemans 2022	Belgium	Case Series	Case 2	57	Male	N/R	N/R	BNT162b2 (Pfizer-BioNTech), 2nd dose, 4w prior	Right shoulder pain (4w after vaccination)	Right shoulder pain (4w after vaccination), followed within 1 week by motor weakness in the right hand and hypoesthesia of the ulnar side of the right hand and forearm. Weakness (MRC 4/5) of right finger flexion, finger abduction, thumb abduction and adduction, and hypoesthesia of the medial antebrachial cutaneous nerve territory. Reflexes: preserved.	4w after 2nd dose	Clinical, NCS, EMG, MRI (cervical spine, brachial plexus)	Serum ganglioside antibodies: negative	N/A	MRI (cervical spine and of the brachial plexus, with and without gadolinium): normal.	EMG, NCS: signs compatible with a right lower trunk brachial plexopathy.	N/A	N/A	Oral methylprednisolone	The patient was treated with esidual mild weakness in the right hand on last clinical follow-up.	N/R	Unilateral PTS	Unilateral motor and sensory	Yes	Yes	No	No	Yes	N/R	N/R	Shoulder (right)	N/R	N/R	1w	N/R
Loganathan 2023	UK	Case report	1	44	Male	N/R	No trauma. Hypertension. Gastro-oesophageal reflux disease. Losartan and omeprazole.	Moderna (left deltoid), 4th dose. The first 3 doses were Pfizer vaccines.	Insidious, progressively worsening left-sided chest wall pain radiating to the left shoulder and arm with ipsilateral upper back involvement. It was worse at night and did not respond to over-the-counter painkillers. The pain eventually became unbearable and emergency services were called in.	Proggressive left-sided chest wall pain radiating to the left shoulder and arm with ipsilateral upper back involvement. It was worse at night and did not respond to over-the-counter painkillers. The pain eventually became unbearable. Chest pain: a crushing sensation; arm pain: a pulsating shooting pain. The pain progressively worsened focally over the left scapula, radiating down the ulnar aspect…	2 weeks	MRI (non-contrast, brachial plexus and cervical spine), NCS, needle EMG.	Blood tests: full blood count, CRP, inflammatory markers, renal function, liver function tests, and troponin cardiac enzyme: normal.	ECG and echocardiogram, CT angiogram, and aortic angiogram: no abnormalities.	MRI (non-contrast, brachial plexus and cervical spine): significant thickening and high signal change to the left brachial plexus including the cords and its branches). The appearances were compatible with left brachial plexus neuritis/plexopathy.	NCS (motor and sensory). Needle EMG: reduced recruitment	N/A	N/A	Over-the-counter painkillers (no effect). Glyceryl trinitrate (GTN) spray (temporarily eased the pain). Amitriptyline + codeine + morphine + ibuprofen with little effect. Prednisolone (40 mg daily). Pregabalin (75 mg, 2x1/day)	Significant improvement in pain following prednisolone, leading to the patient being able to wean off codeine and morphine. The neurologist discontinued amitriptyline and the patient was commenced on pregabalin 75 mg twice daily titrated to effect over the next two months. The prednisolone dosage was tapered down over 2 months. 2 months follow-up: good resolution of symptoms and a return to basel…	Molecular mimicry or bystander activation of immune-mediated components in response to the foreign substance. mRNA accinations can elicit strong responses from type I interferons, which increases the potency of the vaccines; however, it can also lead to these autoimmune reactions	Ipsilateral PTS	Unilateral, motor	Yes	No	Yes	No	Yes	Severe	N/R	Left-sided chest wall pain radiating to the left shoulder and arm with ipsilateral upper back involvement	Yes	N/R	N/R	Unclear. < 2 months
Mahajan 2021	USA	Case Report	1	50	Male	N/R	N/R	BNT162b2 (Pfizer), 1st dose, left shoulder, 1w after 1st dose. Although pain initially decreased with the use of NSAIDs, pain symptoms flared after the 2nd dose, extending into the forearm and disrupting sleep.	Sudden onset of severe left periscapular pain after 1st dose, aggravated after 2nd dose	1w after 1st dose: sudden onset of severe left periscapular pain. Although pain initially decreased with the use of NSAIDs, pain symptoms flared after receiving the 2nd dose, extending into the forearm and disrupting sleep. 1w after 2nd dose: left hand grip and left wrist extension weakness. No sensory disturbances or other symptoms. Weak muscles: left dorsal interossei, extensor digitorum, exten…	One week after receiving the first dose	Clinical, NCS, EMG, MRI (cervical spine, brachial plexus)	Blood tests: negative Herpes simplex 1/2 and Varicella zoster viral immunoglobulin M titers. ESR, C-reactive protein, creatine kinase: normal. Serum ANCA, myeloperoxidase, proteinase-3, and anti-GM-1 antibodies: negative.	N/A	MRI without contrast (cervical spine, brachial plexus) immediately after onset of weakness: normal.	NCS (right and left radial, median, and ulnar sensory and motor nerves performed 4 d after onset of weakness): normal and symmetrical. Needle EMG: decreased motor unit recruitment in the left first dorsal interosseous, flexor carpi ulnaris, abductor digiti minimi, extensor digitorum, and extensor indicis muscles.	N/A	N/A	Prednisone (oral, 40 mg/d, subsequently, tapered to 5 mg/d over 5 weeks). Occupational therapy.	Significant improvement in pain and slight improvement in hand weakness after steroids.	N/R	Ipsilateral PTS, aggravated by the 2nd dose	Unilateral, motor	Yes	No	No	No	Yes	Severe	N/R	Periscapular, extending into the forearm (left)	Yes	N/R	Pain 1w after 1st dose. other sumptoms 1w after 2nd dose	N/R
Meixedo 2023	Portugal	Case report	1	75	Male	N/R	Hypertension. Dyslipidemia. Benign prostatic hyperplasia. No history of trauma.	Oxford/AstraZeneca (left shoulder). The patient experienced only mild symptoms attributed to the vaccine.	Sudden-onset mechanical left shoulder pain, quantified 7/10, 1 week after vaccination	1 week after vaccination: sudden-onset mechanical left shoulder pain (7/10). Then developed a shoulder abduction and flexion deficit. 6 months after symptoms onset: left shoulder residual pain (3/10), No numbness or sensitivity impairment. Supraspinatus muscle atrophy and lateral scapular winging. Active range of motion: severely limited (the patient couldn’t flex or abduct the shoulder more than…	1 week	MRI (shoulder), electroneurography and EMG	N/A	Ultrasound (shoulder, 2 months): partial insertional tear of the supraspinatus and exuberant left subacromial bursitis	MRI (shoulder): foci of microtears on the articular surface of the supraspinatus tendon, an increased signal of the infraspinatus tendon caused by probable fibrillar partial rupture of some of the fibers of the internal slope of the middle third of the humeral head. Normal subscapularis tendon and normal trophism of the muscle bellies of the rotator cuff tendons. No other significant anomalies.	Electroneurography and EMG (10 months after onset): left brachial panplexopathy with more important involvement of the upper trunk of moderate severity, suggestive of PTS.	N/A	N/A	NSAIDs (10-day course, did not improve his condition). Rehabilitation.	12 months after symptom onset: supraspinatus, infraspinatus, and teres minor atrophy was still observed. The patient was now able to actively elevate the shoulder to 45 degrees with an important functional impact on hygiene and other day-to-day activities. Paresthesia of the fourth and fifth fingers of the left hand: present.14 months after onset: the muscular atrophy was still observed, but the …	Immune-mediated reaction against the brachial plexus	Ipsilateral PTS	Unilateral, motor	Yes	No	No	Yes	Yes	7of 10	N/R	Shoulder (left)	N/R	N/R	N/R	Unclear: > 8 months
Mejri 2022	Tunisia	Case Report	1	50	Male	Mild COVID-19 infection confirmed by RT-PCR, 8 months prior to PTS	None.	BNT162b2 mRNA, 2nd dose, right shoulder, 15d prior (1st dose 4m prior, right shoulder)	15d after vaccination: pain on the injection site, resistant to pain relievers, radiating to the right shoulder and the neck	15d after vaccination: pain on the injection site, resistant to pain relievers, radiating to the right shoulder and the neck. 2w later: numbness, heaviness, and muscle weakness of the right upper limb. hypoesthesia and monoparesis of the right upper limb with muscle weakness in shoulder abduction and extension and right deltoid amyotrophy. No motor deficits in other parts of the body. All deep te…	15d	Clinical, ENMG, MRI (shoulder), CT (brain)	Laboratory results: all normal. Lumbar puncture: normal.	N/A	CT (brain): normal. MRI (shoulder), 2w after symptoms' onset: normal.	Electroneuromyography (ENMG, 30d from symptoms’ onset): signs of brachial plexus neuritis (neurogenic tracing of the right deltoid muscle).	N/A	N/A	Methylprednisolone (15 mg/kg for 3d, IV infusion) followed by Prednisone (per os 1 mg/kg/day for 4 weeks, 0.75 mg/kg/day for 4 more weeks)	During the follow-up period: improvement, with a partial recovery in motor functions.	The exact mechanism in PTS is still unknown but multiple factors are involved. The immunological hypothesis is plausible by the fact that 50% of PTS patients have a history of a trigger event such as infection, vaccination, surgery, pregnancy, physical, or mental stress.	Ipsilateral PTS	Unilateral, motor and sensory	Yes	No	Yes	Yes	Yes	Severe	N/R	Deltoid muscle radiating to the shoulder and the neck (right)	N/R	N/R	2w	N/R
Min 2022	South Korea	Case Series	1	31	Male	N/R	N/R	Janssen, ipsilateral, 6d prior	N/R	7d after vaccination: weakness in the shoulder abduction. Weakest muscle strength at nadir: MRC = 3 (7d from vaccination)	6 d	Clinical, MRI (brachial plexus), Electrodiagnostic studies, ultrasonography	CSF: WBC: 0. Protein: 70 (albuminocytological dissociation)	Ultrasonography? (unclear)	MRI (brachial plexus): Prominent ipsilateral axillary and cervical lymph nodes	Electrodiagnostic studies: specific results N/R	N/A	N/A	Methylprednisolone (iv)	Full recovery by week 1	N/R	Ipsilateral PTS	Unilateral	Yes	N/R	N/R	N/R	N/R	N/R	N/R	N/R	N/R	N/R	N/R	N/R
Min 2022			2	37	Male	N/R	N/R	Janssen, ipsilateral, 14d prior	N/R	14d after vaccination: onset. Weakest muscle strength at nadir: MRC = 4+ (14d from vaccination)	14 d	Clinical, MRI (brachial plexus), Electrodiagnostic studies, ultrasonography	N/A	Ultrasonography? (unclear)	MRI (brachial plexus): Normal	Electrodiagnostic studies: specific results N/R	N/A	N/A	Prednisolone (oral), gabapentin	Near-full recovery by week 10	N/R	Ipsilateral PTS	Unilateral	Yes	N/R	N/R	N/R	Yes	Severe	N/R	N/R	N/R	N/R	N/R	N/R
Min 2022			3	71	Male	N/R	N/R	AstraZeneca, ipsilateral, 1st dose, 16d prior	N/R	16d after vaccination: onset.Weakest muscle strength at nadir: MRC = 3 (35d after vaccination).	16 d	Clinical, MRI (brachial plexus), Electrodiagnostic studies, ultrasonography	CSF: WBC:2. Protein: 57 (albuminocytological dissociation)	Ultrasonography? (unclear)	MRI (brachial plexus): Signal changes and enlargement from the C8 root to the inferior trunk, prominent ipsilateral cervical and axillary lymph nodes.	Electrodiagnostic studies: specific results N/R	N/A	N/A	Prednisolone (oral), gabapentin	Poor recovery by week 15	N/R	Ipsilateral PTS	Unilateral	Yes	N/R	N/R	N/R	Yes	Severe	N/R	N/R	N/R	N/R	N/R	N/R
Min 2022			4	63	Male	N/R	N/R	AstraZeneca, ipsilateral, 1st dose, 14d prior	N/R	14d after vaccination: onset.Weakest muscle strength at nadir: MRC = 3 (14d after vaccination).	14 d	Clinical, Electrodiagnostic studies, ultrasonography	N/A	Ultrasonography? (unclear)	N/A	Electrodiagnostic studies: specific results N/R	N/A	N/A	None	Poor recovery by week 4, lost to follow-up thereafter	N/R	Ipsilateral PTS	Unilateral	Yes	N/R	N/R	N/R	N/R	N/R	N/R	N/R	N/R	N/R	N/R	N/R
Min 2022			5	65	Female	N/R	N/R	AstraZeneca, ipsilateral, 1st dose, 5d prior	N/R	5d after vaccination: onset.Weakest muscle strength at nadir: MRC = 3 (6d after vaccination).	5 d	Clinical, MRI (brachial plexus), Electrodiagnostic studies, ultrasonography	N/A	Ultrasonography? (unclear)	MRI (brachial plexus): Prominent ipsilateral axillary lymph nodes	Electrodiagnostic studies: specific results N/R	N/A	N/A	None	Full recovery within 2 months	N/R	Ipsilateral PTS	Unilateral	Yes	N/R	N/R	N/R	N/R	N/R	N/R	N/R	N/R	N/R	N/R	N/R
Min 2022			6	61	Male	N/R	N/R	AstraZeneca, ipsilateral, 2nd dose, 2d prior	N/R	2d after vaccination: onset.Weakest muscle strength at nadir: MRC = 2 (3d after vaccination).	2 d	Clinical, MRI (brachial plexus), Electrodiagnostic studies, ultrasonography	N/A	Ultrasonography? (unclear)	MRI (brachila plexus): Signal changes and enlargement from the C8 root to the inferior trunk and medial cord. Prominent cervical and axillary lymph nodes	Electrodiagnostic studies: specific results N/R	N/A	N/A	Prednisolone (oral)	Partial recovery by month 5	N/R	Ipsilateral PTS	Unilateral	Yes	N/R	N/R	N/R	N/R	N/R	N/R	N/R	N/R	N/R	N/R	N/R
Min 2022			7	31	Female	N/R	N/R	Cross-vaccination (AstraZeneca and then Pfizer). PTS occurred 2 d after Pfizer vaccination following initial AstraZeneca vaccination. Ipsilateral.	N/R	2d after vaccination: onset.Weakest muscle strength at nadir: MRC = 4 (10d after vaccination).	2 d	Clinical, MRI (brachial plexus), Electrodiagnostic studies, ultrasonography	N/A	Ultrasonography? (unclear)	MRI (brachial plexus): Prominent ipsilateral axillary lymph nodes	Electrodiagnostic studies: specific results N/R	N/A	N/A	None	Full recovery by week 3	N/R	Ipsilateral PTS	Unilateral	Yes	N/R	N/R	N/R	N/R	N/R	N/R	N/R	N/R	N/R	N/R	N/R
Min 2022			8	50	Female	N/R	N/R	Pfizer, 1st dose, contralateral, 4d prior	N/R	4d after vaccination: onset.Weakest muscle strength at nadir: MRC = 3 (16d after vaccination).	4 d	Clinical, MRI (brachial plexus), Electrodiagnostic studies, ultrasonography	N/A	Ultrasonography? (unclear)	MRI (brachial plexus): Normal	Electrodiagnostic studies: specific results N/R	N/A	N/A	NSAIDs, fentanyl patch, methylprednisolone (iv)	Good response to methylprednisolone	N/R	Contralateral PTS	Unilateral	Yes	N/R	N/R	N/R	Yes	Severe	N/R	N/R	N/R	N/R	N/R	N/R
Min 2022			9	58	Male	N/R	N/R	Pfizer, 1st dose, ipsilateral, 5d prior	N/R	5d after vaccination: onset.Weakest muscle strength at nadir: MRC = 2 (30d after vaccination).	5 d	Clinical. Electrodiagnostic studies, ultrasonography	N/A	Ultrasonography? (unclear)	N/A	Electrodiagnostic studies: specific results N/R	N/A	N/A	Prednisolone (oral), pregabalin	Poor recovery by week 8	N/R	Ipsilateral PTS	Unilateral	Yes	N/R	N/R	N/R	Yes	Severe	N/R	N/R	N/R	N/R	N/R	N/R
Min 2022			10	23	Female	N/R	N/R	Pfizer, 1st dose, ipsilateral, 10d prior	N/R	10d after vaccination:onset of symptoms. Weakest muscle strength at nadir: MRC = 5 (11d after vaccination).	10 d	Clinical. Electrodiagnostic studies, ultrasonography	N/A	Ultrasonography: ipsilateral axillary lymphadenopathy	N/A	Electrodiagnostic studies: specific results N/R	N/A	N/A	Prednisolone (oral), pregabalin	Partial recovery within 6 weeks	N/R	Ipsilateral PTS	Unilateral	No	N/R	N/R	N/R	Yes	Severe	N/R	N/R	N/R	N/R	N/R	N/R
Min 2022			11	81	Female	N/R	N/R	Pfizer, 1st dose, 15d prior, bilateral PTS	N/R	15d after vaccination: muscle weakness MRC = 4	15 d	Clinical, MRI (brachial plexus), Electrodiagnostic studies, ultrasonography	N/A	Ultrasonography? (unclear)	MRI (brachial plexus): Normal	Electrodiagnostic studies: specific results N/R	N/A	N/A	Pregabalin, nortriptyline, NSAIDs	Poor recovery by month 6	N/R	Bilateral PTS	Bilateral	Yes	N/R	N/R	N/R	Yes	Severe	N/R	N/R	N/R	N/R	N/R	N/R
Min 2022			12	39	Male	N/R	N/R	Moderna, 1st dose, ipsilateral, 7d prior	N/R	7d after vaccination: onset of symptoms.Weakest muscle strength at nadir: MRC = 4 (14d after vaccination)	7 d	Clinical, MRI (brachial plexus), Electrodiagnostic studies, ultrasonography	CSF: WBC: 1. Protein: 76 (albuminocytological dissociation)	Ultrasonography? (unclear)	MRI (brachial plexus): Prominent ipsilateral axillary lymph nodes	Electrodiagnostic studies: specific results N/R	N/A	N/A	Methylprednisolone (iv) followed by oral prednisolone, gabapentin	Poor recovery by week 8	N/R	Ipsilateral PTS	Unilateral	Yes	N/R	N/R	N/R	Yes	Severe	N/R	N/R	N/R	N/R	N/R	N/R
Oncel 2022	Turkey	Case Report	1	56	Male	N/R	N/R	BNT162b2 (Pfizer), 2nd dose, left shoulder, 24h prior	Left shoulder pain and muscle weakness (within 24 hours from vaccination)	1d after vaccination: left shoulder pain and muscle weakness; no numbness or sensory deficits. Warmth was observed in the deltoid area. Shoulder pain on Visual Analog Scale score = 7. Active range of motion of the left shoulder: 30° in abduction, flexion, and extension. No limitations in passive range of motion. No abnormalities in the elbow, wrist, or hand finger joint examinations. Shoulder fle…	24 h	Clinical, MRI (shoulder, cervical spine, brachial plexus), EMG.	C-reactive protein, ESR, hemogram, biochemical tests, and troponin: normal.	N/A	MRI (left shoulder): normal. MRI (cervical spine): normal. MRI (brachial plexus): STIR sequence - increased signal intensity in the nerve root originating from the left C5-C6 level compared to the other roots.	EMG, in which the left axillary and musculocutaneous (C5-C6) nerves were stimulated, motor responses were obtained with low amplitude	N/A	N/A	NSAID - Acemetacine (60 mg 2x1/d). Physiotherapy (transcutaneous electrical nerve stimulation, therapeutic electrical stimulation, shoulder joint ROM, and a rotator cuff muscle strengthening program).	3 months follow-up: no pain or limitation in abduction, flexion, or extension in active or passive ROM of the left shoulder. Shoulder flexion, abduction, and extension MRC = 4; elbow flexion MRC = 5. Pain on visual analog scale score: 0	PTS is triggered by autoimmune inf lammatory events.	Ipsilateral PTS	Unilateral, motor	Yes	No	No	No	Yes	Severe	N/R	Shoulder (left)	N/R	N/R	Concomitant	< 3 months
Pham 2022	USA	Case Report. Meeting abstract	1	59	Female	3 weeks prior to symptom onset, the patient experienced COVID-like symptoms but had a negative rapid antigen test	None	N/R, 3rd dose, 2w prior	2w after vaccine: sudden-onset, severe left posterior shoulder pain.	2w after vaccination: sudden-onset, severe left posterior shoulder pain. After 2d, the pain resolved and she noticed numbness and tingling throughout the left upper extremity and weakness in her left hand.	2w	Clinical, MRI (brain, cervical spine, brachial plexus), EMG	N/R	Ultrasonography (upper extremity): noncontributory.	MRI (cervical spine): severe foraminal stenosis at C4-5 and C6-7 and significant central canal stenosis at C6-7, measuring 8.3 mm. MRI (brain, brachial plexus): noncontributory	EMG: left C5-C6 radiculopathy and a left brachial plexopathy involving the lower trunk	N/A	N/A	Methylprednisone dose-pack. Pregabalin (150 mg, 2x1/d). Physical therapy.	The symptoms continued to slowly improve with steroids.	Cervical radiculopathy and PTS, with viral infection followed by vaccination	Unilateral PTS	Unilateral, motor and sensory	Yes	No	Yes	No	Yes	Severe	N/R	Posterior shoulder (left)	N/R	N/R	2d	2d
Pilgram 2021	USA	Case Report. Meeting abstract	1	N/R	N/R	N/R	No trauma or other inciting event	N/R, 1st dose, 10d prior	10d after vaccination: severe left shoulder pain and weakness.	10d after vaccination: severe left shoulder pain and weakness. Pain lasted 2w. 6w after vaccination (1 month after onset): left shoulder abduction MRC = 4, external rotation MRC = 3, left infraspinous fossa atrophy and scapular dyskinesis	10d	Clinical, electrodiagnostic studies	N/R	N/A	N/A	Electrodiagnostic study (2 months after onset): mononeuritis multiplex involving the suprascapular and anterior interosseous nerve with abnormal spontaneous activity and polyphasic units in the supraspinatus and infraspinatus, and polyphasic units in flexor pollicic longus.	N/A	N/A	N/R	2 months after onset: no pain, residual left shoulder abduction and external rotation weakness improved	Autoimmune trigger (immunization)	Unilateral PTS	Unilateral motor	Yes	No	No	Yes	Yes	Severe	N/R	Shoulder (left)	N/R	N/R	N/R	< 2 months
Queler 2022	USA	Case Series	Patient 1	49	Male	N/R	Lyme disease manifesting with an erythema migrans, fatigue, and myalgias 2 months prior, treated with doxycycline.	BNT162b2 vaccine (Pfizer-BioNTech), 1st dose, right shoulder, 13 hours prior	13 hours after vaccination: awoken by severe, electric, shooting pain in the left volar forearm	13 hours after vaccination: severe pain in the left volar forearm. 11d after vaccination (10 d after onset of symptoms): weakness in wrist flexion and forearm pronation, numbness along a 1-inch strip in the middle volar forearm region. 8 weeks after onset: mild atrophy in the left volar forearm, mild weakness in forearm pronation and wrist flexion (MRC 4+).	13 hours	Clinical, NCS, EMG, MRI (cervical spine, neurography)	C-reactive protein, ESR, CBC, comprehensive metabolic panels: normal. Lyme immunoglobulin M and immunoglobulin G antibodies: negative	N/A	MRI (cervical spine, brachial plexus; 9 d after onset): no findings to account for the symptoms. MR neurography (8 weeks after onset): prominent denervation edema pattern of the pronator teres (PT) and flexor carpi radialis (FCR) muscles within the forearm. Within the arm, four severe hourglass-like constrictions and T2-weighted signal hyperintensity of the anteromedially positioned fascicular bu…	NCS, EMG (9 d after onset): normal (no median nerve abnormality). EMG (8 weeks after onset): severe denervation and no motor unit recruitment within the PT or FCR muscles. Muscles in the anterior interosseous nerve distribution: normal	N/A	N/A	Nonsteroidal anti-inflammator medications (iv, with mild relief of pain). Prednisone (8 day taper).	3-month follow-up after onset: no residual pain but increased weakness. He had not yet received the second dose of his COVID-19 vaccine.	Possible immune-mediated mechanisms include molecular mimicry and bystander activation, both of which may ensue following either infection (eg, hepatitis E and SARS-CoV-2) or vaccination. The mRNA vaccines elicit potent type I interferon responses, which induce inflammation and may be associated with increased risk of autoimmune reactions. It is unlikely that PTS is secondary to direct nerve insu…	Contralateral PTS (median nerve)	Unilateral, motor and sensory	Yes	No	Yes	Yes	Yes	Severe	Night	Volar forearm (left)	Yes	N/R	10 d	< 3 months
Queler 2022			Patient 2	44	Male	N/R	None	mRNA-1273, 1st dose, left shoulder, 18d prior. Minor symptoms attributed to the vaccine (erythema at the injection site, headache and mild fatigue that lasted 2 d)	18 d after vaccination: sudden-onset, intense, cramping pain in the left lateral deltoid region	18d after vaccination: sudden-onset, intense, cramping pain in the left lateral deltoid region. 3 weeks later: inability to abduct the left shoulder beyond 20 degrees. 26d after onset: severe weakness in left shoulder abduction (MRC = 2) and external rotation (MRC = 3). Hyperesthesias in the left lateral shoulder, diminished sensation to pinprick in the radial nerve distribution.	18 d	Clinical, MRI (cervical spine, brachial plexus), EMG, Nerve conduction studies	N/R	N/A	MRI (cervical spine, 24 d after onset): no findings to explain the symptoms. MRI (brachial plexus, 5 weeks after onset): enlargement, T2-weighted signal hyperintensity and multiple focal hourglass-like constrictions of the suprascapular nerve, with accompanying denervation edema pattern of the supraspinatus and infraspinatus muscles	NCS (26d after onset): mild slowing of the left median and radial sensory responses. EMG (26d after onset): denervation and poor motor unit recruitment in the infraspinatus muscle. The supraspinatus muscle was not tested.	N/A	N/A	Gabapentin (300 mg, 3 x1 /d). Physical therapy (7 weeks after onset).	3 months after onset: the range of motion and strength subjectively improved but did not return to baseline levels.	Possible immune-mediated mechanisms include molecular mimicry and bystander activation, both of which may ensue following either infection (eg, hepatitis E and SARS-CoV-2) or vaccination. The mRNA vaccines elicit potent type I interferon responses, which induce inflammation and may be associated with increased risk of autoimmune reactions. It is unlikely that PTS is secondary to direct nerve insu…	Ipsilateral PTS	Unilateral, motor and sensory	Yes	Yes	Yes	No	Yes	Severe	N/R	Lateral deltoid region (left)	N/R	Yes	2d	N/R
Sharma R 2022	India	Case Report	1	30	Male	N/R	N/R	Covishield (AstraZeneca), 1st dose, left arm, 1 hour prior. The 2nd dose: 3 months later;	1 hour of injection, pain (Numerical rating scale‑NRS rating 4) at the injection site, which radiated from the scapular region to all of the fingers.	1 hour after injection: pain (NRS rating 4) at the injection site, which radiated from the scapular region to all of the fingers. The pain gradually in creased in intensity for approximately 7 days (NRC rating 8). 3 weeks after onset: decrease in the power of the left scapular muscles. Over the next 3 months, muscle bulk was gradually lost in the left scapular region. 1 week after receiving the 2…	1 hour	Clinical, EMG, NCS, MRI (shoulder, brachial plexus, cervical spine)	N/R	Plain RX (shoulder): no abnormalities.	MRI (cervical spine, brachial plexus, shoulder, 1 week after the 2nd dose): no abnormalities in the cord or brachial plexus. The left supraspinatus, infraspinatus, and teres major muscles exhibited edematous changes and atrophy	EMG (1 week after 2nd dose): no insertional or spontaneous activity, a large unit motor action potential, and reduced interference together with the distribution of the suprascapular nerve. Sensory NCS: decreased amplitude and nerve conduction velocities in the anterior interosseous and lateral antebrachial cutaneous nerve.	N/A	N/A	NSAIDS. Physical therapy	N/R	Possible hypotheses include: (1) the pain experienced by the patient on the day of vaccination may be due to the injection or due to the onset of brachial neuropathy, which is likely due to an asymptomatic COVID‑19 infection in the past that went unnoticed and the immunological response to the first vaccination was triggered, resulting in hyperacute pain, (2) the temporal association between the …	Ipsilateral PTS	Unilateral, motor and sensory	Yes	Yes	No	Yes	Yes	Severe	N/R	Radiating from the scapular region to fingers (left).	N/R	N/R	up to 3 weeks	N/R
Sharma A 2022	India	Case Report	1	34	Male	N/R	None	Covishield, a few hours prior to the onset of symptoms	A few hours after vaccination: weakness in the left arm and pain in the left upper limb	A few hours after vaccination: weakness in the left arm and severe pain in the left upper limb (severe pain on the lateral aspect of the shoulder and arm). 1 month after onset: loss of shoulder contour. Weakness of rotator cuff muscles especially supraspinatus muscle confirmed with positive empty can test and drop arm test. The patient was unable to abduct his arm even against gravity. Distal mus…	N/R	Clinical, MRI (cervical spine) NCS, EMG, X-ray (cervical spine)	N/R	X-ray (cervical spine): no obvious pathology	MRI (cervical spine, 1 month after onset): no obvious pathology	NCS (1 month after onset): involvement of the left axillary nerve. EMG (1 month after onset): active denervation changes in the left triceps, biceps, deltoid, supraspinatus, rhomboids, and serratus anterior suggestive of the involvement of the left brachial plexus	N/A	N/A	Deflazacort (oral, 6mg 3x1/ day, 10 days; then 2 x 1 for another 10 days, and then 1/ day for the last 10 days)	Subsequent follow-ups, gradual improvement. 3 months follow-up: complete recovery	N/R	Unilateral PTS (muscles mainly supplied by nerve roots C5 and C6)	Unilateral, motor	Yes	No	No	Yes	Yes	Severe	N/R	Lateral aspect of the shoulder and arm (left)	N/R	N/R	Concomitant	< 3 months
Shields 2022	USA	Retrospective case series	Case 1	36	Female	No active COVID-19 infection	Recent illness, surgery, or strenuous exercise were excluded.	Pfizer (1st dose); 1 week before symptoms; ipsilateral to symptoms	1 week after vaccine: right neck and shoulder pain; right arm weak	Pain. Weakness of right deltoid, biceps, infraspinatus	1 week	EDX (EMG/NCV), MRI (brachial plexus). MRI (cervical spine): 5/6 patients	N/R	N/A	MRI (brachial plexus): no abnormalities of the brachial plexus. MRI (cervical spine) in 5/6 patients: no abnormalities that could be related to the motor or sensory deficits.	EDX (EMG/NCV, 5 weeks after onset): Fibrillations, positive sharp waves, and loss of motor units in right biceps, deltoid, infraspinatus; normal pattern in other muscles including cervical paraspinals. Right upper trunk brachial plexus	N/A	N/A	Prednisone. Gabapentin. Physical therapy.	3 months: improved arm pain and weakness	N/R	Ipsilateral PTS	Unilateral, motor	Yes	No	No	No	Yes	N/R	N/R	Neck and shoulder (right)	N/R	N/R	N/R	N/R
Shields 2022	USA	Retrospective case series	Case 2	74	Male	No active COVID-19 infection	Recent illness, surgery, or strenuous exercise were excluded.	Pfizer (2nd dose); 2 weeks before left arm symptoms; ipsilateral to symptoms	2 weeks after vaccine: pain left forearm, weakness of left thumb flexion	Pain. Weakness of flexion of left thumb at the IP joint	2 weeks	EDX (EMG/NCV). MRI (cervical spine): 5/6 patients	N/R	N/A	MRI (cervical spine) in 5/6 patients: no abnormalities that could be related to the motor or sensory deficits.	EDX (EMG/NCV, 3 months after onset): Marked decrease in motor unit recruitment in the flexor pollicis longus; normal flexor digitorum profundus, abductor pollicis brevis, pronator teres, extensor indicis, and extensor digitorum communis. Left AIN fascicles to flexor pollicis longus.	N/A	N/A	Physical therapy. Electric stimulation of muscles;	Forearm pain resolved, weakness thumb persisted 4 ½ months after onset	N/R	Ipsilateral PTS	Unilateral, motor	Yea	No	No	No	Yes	N/R	N/R	Forearm (right)	N/R	N/R	N/R	Unclear, up to 4 ½ months
Shields 2022	USA	Retrospective case series	Case 3	50	Male	No active COVID-19 infection	Recent illness, surgery, or strenuous exercise were excluded.	Modernal (2nd dose); 5 days before right arm symptoms; ipsilateral to symptoms	5 days after vaccination: right neck/shoulder pain, arm weak	Pain. Weakness of right deltoid, biceps, brachioradialis, triceps, infraspinatus; decreased pinprick sensation right upper arm	5 days	EDX (EMG/NCV). MRI (cervical spine): 5/6 patients	N/R	N/A	MRI (cervical spine) in 5/6 patients: no abnormalities that could be related to the motor or sensory deficits.	EDX (EMG/NCV, 2 months after onset): Fibrillations, positive sharp waves, and decreased motor units in the right deltoid, brachioradialis, triceps; increased polyphasic units in deltoid, biceps, brachioradialis, triceps; normal cervical paraspinals. Right upper trunk brachial plexus	N/A	N/A	Corticosteroid, methylprednisolone. Physical therapy. Chiropractor.	4 months after onset: arm pain resolved, weakness improved	N/R	Ipsilateral PTS	Unilateral, motor and sensory	Yes	Yes	No	No	Yes	N/R	N/R	Neck/shoulder (right)	N/R	N/R	N/R	Unclear, < 4 months
Shields 2022	USA	Retrospective case series	Case 4	53	Male	No active COVID-19 infection	Recent illness, surgery, or strenuous exercise were excluded.	Pfizer (1st dose); 2 weeks before left arm symptoms; ipsilateral to symptoms	2 weeks after vaccine: left shoulder pain radiating to fingers; paresthesia ulnar 3 fingers, weakness of hand	Pain, paresthesia. Weakness of left triceps, extensor digitorum communis, first dorsal interosseous, abductor digiti minimi, abductor pollicis brevis	2 weeks	EDX (EMG/NCV). MRI (cervical spine): 5/6 patients	N/R	N/A	MRI (cervical spine) in 5/6 patients: no abnormalities that could be related to the motor or sensory deficits.	EDX (EMG/NCV, 2 months after onset): positive sharp waves and decreased motor unit recruitment in first dorsal interosseous, abductor digiti minimi; decreased motor unit recruitment extensor pollicis longus, extensor digitorum communis, abductor pollicis brevis, triceps; normal pattern in cervical paraspinals Left lower trunk brachial plexus.	N/A	N/A	Prednisone. Gabapentin	Improved shoulder and arm pain, continued weakness of index and middle fingers 3 ½ months after symptom onset	N/R	Ipsilateral PTS	Unilateral motor and sensory	Yes	No	Yes	No	Yes	N/R	N/R	Shoulder, radiating to fingers (left)	N/R	N/R	N/R	Unclear, > 3 ½ months
Shields 2022	USA	Retrospective case series	Case 5	84	Female	No active COVID-19 infection	Recent illness, surgery, or strenuous exercise were excluded.	Pfizer (2nd dose); 8 weeks before left arm symptoms; vaccine contralateral to symptoms	8 weeks after vaccine: Left forearm pain, weakness of left hand	Pain. Weakness of extension of left digits at MP joint	8 weeks	EDX (EMG/NCV) MRI (cervical spine): 5/6 patients	N/R	N/A	MRI (cervical spine) in 5/6 patients: no abnormalities that could be related to the motor or sensory deficits.	EDX (EMG/NCV, 6 weeks after onset): No CMAP over extensor indicis or extensor digitorum communis; fibrillations and positive sharp waves in extensor digitorum communis and extensor pollicis longus; normal pattern in ECRL, triceps, abductor pollicis brevis, first dorsal interosseous, biceps, deltoid. Left posterior interosseous nerve fascicles	N/A	N/A	None	3 months after onset: pain resolved, continued hand weakness	N/R	Contralateral PTS	Unilateral motor	Yes	No	No	No	Yes	N/R	N/R	Forearm (left)	N/R	N/R	N/R	Unclear , < 3 months
Shields 2022	USA	Retrospective case series	Case 6	46	Female	No active COVID-19 infection	Recent illness, surgery, or strenuous exercise were excluded.	Moderna (2nd dose); 6 days before left arm symptoms; vaccine ipsilateral to symptoms	6 days after vaccination: Difficulty with left shoulder movements; left arm pain; unable to flex/extend left fingers	Pain. Weakness of extension of left digits, weak shoulder abduction	6 days	EDX (EMG/NCV). MRI (cervical spine): 5/6 patients	N/R	N/A	MRI (cervical spine) in 5/6 patients: no abnormalities that could be related to the motor or sensory deficits.	EDX (EMG/NCV, 3 months after onset): Decreased motor unit recruitment and increased polyphasics left deltoid, triceps, extensor digitorum communis, extensor indicis; normal pattern in first dorsal interosseous, abductor pollicis brevis, pronator teres, biceps and cervical paraspinals. Posterior cord brachial plexus	N/A	N/A	Corticosteroid injection	Significant improvement in left arm pain, improvement in weakness after corticosteroid injection	N/R	Ipsilateral PTS	Unilateral, motor	Yes	No	No	No	Yes	N/R	N/R	Arm (left)	N/R	N/R	N/R	Unclear,
Van Boxstael 2022	Belgium	Case Report Meeting abstracts	1	53	Male	N/R	N/R	AZD 1222 (AstraZeneca), 2nd dose, 12d prior	12 d after vaccination	N/R	12d	Clincal, MRI (brachial plexus), NCS, EMG.	N/R	N/A	MRI (brachial plexus) results N/R	NCS, EMG: results N/R	N/R	N/A	N/R	N/R	As common triggering events were excluded, the AZD1222 vaccine is a possible trigger.	PTS	N/R	N/R	N/R	N/R	N/R	N/R	N/R	N/R	N/R	N/R	N/R	N/R	N/R
Van Lancker 2022	USA	Case Report. Meeting abstract	1	29	Male	N/R	N/R	mRNA SARS-CoV-2, 2nd dose, right arm, a few hours prior to symptoms onset, 3 weeks after 1st dose, PTS recurred after a subsequent influenza vaccine (six months later in his right arm; the exact symptoms returned in his left arm, though milder, and self-resolved after a week)	A few hours after vaccination: fever, nausea, and severe pain near his left tricep and olecranon process.	A few hours after vaccination: fever, nausea, and severe pain near his left tricep and olecranon process. The severe pain improved somewhat after treatment with opiates. In the next two weeks: developed left arm weakness, numbness in the left fourth and fifth digits, with eventual muscle wasting of the left trapezius. The weakness was profound and prevented him from performing activities of daily…	A few hours	Clinical, EMG	N/R	N/A	N/R	EMG confirmed the diagnosis of left brachial neuritis.	N/R	N/A	Opiates (with partial relief). Steroids (oral). Physical therapy	Improved within several months with residual mild paresthesias. He received the influenza vaccine approximately six months later in his right arm. The exact symptoms returned in his left arm, though milder, and self-resolved after a week.	It is important to be aware of rare neurologic complications of vaccination and the possibility of recurrence with subsequent unrelated vaccines.	Contralateral PTS. PTS recurred after a subsequent influenza vaccine (six months later in his right arm; the exact symptoms returned in his left arm, though milder, and self-resolved after a week)	Unilateral motor and sensory	Yes	No	Yes	Yes	Yes	Severe	N/R	Near triceps and olecranon process (left)	N/R	N/R	Up to 2 weeks	N/R
Vitturi 2021	Italy	Case Report	1	51	Male	N/R	None	ChAdOx1-S recombinant vaccine (Vaxzevria, AstraZeneca), 1st dose, left shoulder, 4d prior. After vaccination: fever, malaise, asthenia	4d after vaccination: progressive pain in the region of vaccine administration	4d after vaccination: progressive shoulder pain. 1 month after onset: hypoesthesia and muscle weakness on abduction and elevation of the left upper limb. Atrophy of the proximal muscles of the left upper limb, accompanied by paresis of the left deltoid, biceps brachii, triceps brachii, and infraspinatus muscles. No changes in superficial and deep sensation. No motor deficits in other segments of …	4d	Clinical, ENMG	N/R	N/A	N/R	Electroneuromyography (ENMG, 3 months after the onset of symptoms): signs consistent with brachial plexus neuritis. Mild to moderate peripheral neurological damage with signs of reinnervation in the region of the deltoid, biceps brachii, triceps brachii, infraspinatus, extensor pollicis longus and brevis, and first interosseous muscles. Reduction in the amplitude of the left axillary nerve action…	N/A	N/A	Paracetamol. NSAID. Pregabalin. Physiotherapy.	6 months after the symptom's onset: partial recovery, persisting only with local muscle weakness.	N/R	Ipsilateral PTS	Unilateral, motor and sensory	Yes	Yes	No	Yes	Yes	Severe	N/R	Shoulder (left)	N/R	N/R	1 month	N/R
Yeoh 2023	Malaysia.	Case report	1	50	Male	N/R	No other symptoms or history of trauma, weight loss, back pain or insect bite. Previously well, without any medical conditions. Smoking.	mRNA COVID-19 booster vaccination; 5 days before symptoms onset. Completed 2 doses of an inactivated COVID-19 vaccine 7 months before mRNA COVID-19 booster vaccination.	5 days after vaccination: moderate-to-severe ache over the injection site, radiating to the ipsilateral neck with a pain score of 6/10.	5 days after vaccination to his right deltoid as: persistent moderate-to-severe ache over the injection site, radiating to the ipsilateral neck (score 6/10). Thereafter, he had gradual progressive right shoulder and elbow weakness and occasional right hand paraesthesia. 9 weeks after onset: the symptoms worsened. Wasting of right deltoid, supraspinatus, infraspinatus and bicep muscles. No skin ch…	5 days	Clinical, MRI (brachial plexus), NCS, EMG	Blood glucose, metabolic profile: normal	N/A	MRI (brachial plexus): normal	NCS: patchy brachial plexopathy involving the suprascapular nerve (from the brachial plexus’s superior trunk, which innervates the supraspinatus and infraspinatus muscles), musculocutaneous nerve (from the brachial plexus’s lateral cord, which innervates the biceps brachii muscle) and axillary nerve (from the brachial plexus’s posterior cord, which innervates the deltoid muscle). Reduced compound…	N/A	N/A	Physical therapy. Neurolysis of C5 and C6 and the upper trunk (at 46 weeks from symptom onset). Postoperatively: 10 sessions of low-level laser therapy along the right brachial plexus	At 1 month after surgery (50 weeks from symptom onset), the pain score improved from 6 to 0; right shoulder abduction muscle power from grade 1 to 4; and right elbow flexion muscle power from grade 1 to 2.	Autoimmune origin in a genetically susceptible person	Ipsilateral PTS	Unilateral, motor and sensory	Yes	Yes	Yes	Yes	Yes	6 of 10	N/R	Pain over the injection site, radiating to the ipsilateral neck (right)	N/R	N/R	N/R	50 weeks (10 months)
Notes:		mRNA vaccine
		Viral vector vaccine
